# Supplementary material for: Biodegradable Hydrogenated Dimer Acid-Based Plasticizers for PLA with Excellent Plasticization, Thermal Stability and Gas Resistance
Source: Molecules. 2024 May 27;29(11):2526. doi: 10.3390/molecules29112526 (PMC11173700; doi:10.3390/molecules29112526)
Supplement: Supplementary file 1 [file molecules-29-02526-s001.zip]

Archive with 1 entries (1 files):
- molecules-3005828-supplementary.pdf
